# Supplementary material for: Pandemic potential of highly pathogenic avian influenza clade 2.3.4.4 A(H5) viruses
Source: Rev Med Virol. 2020 Mar 5;30(3):e2099. doi: 10.1002/rmv.2099 (PMC9285678; doi:10.1002/rmv.2099)
Supplement: Supplementary file 2 — Supplementary Table 2 Amino acid substitutions related to receptor binding specificity among clade 2.3.4.4 A(H5) avian viruses available from GISAID as of February 2019 [file RMV-30-0-s001.xlsx]

## Sheet: S2
	Supplementary Table 2: Amino acid substitutions related to receptor binding specificity among clade 2.3.4.4 A(H5) avian viruses available from GISAID as of February 2019
	Subtype	H5N6											H5N2								H5N8
	Year	2013		2014			2015			2016	2017 - 2018		2013	2014			2015	2016		2017 - 2018	2013		2014		2015		2016		2017 - 2018
	No. of isolates	25	11	3	104	91	1	463	44	256	55	86	2	24	3	5	259	5	2	5	4	8	82	20	73	1	1	170	191
	Amino acid substitution position	Amino acid substitution, No. of isolates											Amino acid substitution, No. of isolates								Amino acid substitution, No. of isolates
	N158D	N	N	N	N	N, 89; K, 2	N	N, 462; D, 1	N	S, 1; N, 255	N	N	N	N	N	N	N	N	N	N	N	N	N	N	N	N	N	N	N
	T160A	A	A	A	A, 103; T,1	A	A	T, 2; S, 1; A, 460	A	A	A	A	A	V, 1; A, 23	A	A	A	A	A	A	A	A	A	S, 1; A, 19	A	A	A	A	A
	N186K	N	N, 10 D, 1	N	N, 103; S, 1	N	N	S, 2; M, 1; D, 12; N, 448	D, 11; N, 33	S, 1; K, 1; N, 254	N	N	N	N	N	N	N	N	N	N	N	N	N	N	N	N	N	N	N
	N193K	N	N	N	N	N, 89; D, 2	N	D, 10; S, 3; N, 450	D, 15; N, 29	D, 4; N, 252	N	D, 4; N, 82	N	K, 1; N, 23	N	N	N	N	N	N	N	N	N	N	N	N	N	N	N
	Q196R	K	K	K	K	K, 90; I, 1	K	K	K	K	K	K	K	Q,1; K, 23	K	K	K	K	K	K	K	K	K	K	K	K	K	K	K
	N224K	N	N	N	N	N	N	N	N	N	N	N	N	N	N	N	N	N	N	N	N	N	N	N	N	N	N	N	N
	Q226L	Q	Q	Q	Q	Q	Q	Q	Q	Q	Q	Q	Q	Q	Q	Q	Q	Q	Q	Q	Q	Q	Q	Q	Q	Q	Q	Q	Q
	G228S	G	G	G	G	G	G	G	G	G	G	G	G	G	G	G	G	G	G	G	G	G	G	G	G	G	G	G	G
	S227N/R	R	R, 10 S, 1	R	S, 10; R, 94	H, 2; S, 1; R, 88	R	S, 49; R, 414	R	R, 18; S, 9; Q, 229	R	R, 4; Q, 82	R	R, 2; S, 22	R	R	R, 13; S, 246	R, 3; S, 2	R	R	R	R	S, 17; R, 65	R	S, 32; R, 41	R	S	R	R
	T318I	T	T	T	T	T	T	N, 2; T, 461	T	T	T	T	T	T	T	T	T	T	T	T	T	T	T	T	T	T	T	T	T
	Boxes wihiout number of isolates donate that all isolates possessed the designated amino acid residue.
	Colors in number of isolates columns represent genetic groups that the viruses available from GISAID as of March 2019 belong to; green, A/Sichuan/26221/2014-like; blue, A/gyrfalcon/Washington/41088-6/2014-like; yellow, A/Hubei/29578/2016, A/chicken/Vietnam/NCVD-15A59/2015 and A/duck/Hyogo/1/2016-like; pink, A/Fujian-Sanyuan/21099/2017-like.
